# Supplementary material for: The Long Non-Coding RNA SAMMSON Is a Regulator of Chemosensitivity and Metabolic Orientation in MCF-7 Doxorubicin-Resistant Breast Cancer Cells
Source: Biology (Basel). 2021 Nov 9;10(11):1156. doi: 10.3390/biology10111156 (PMC8615054; doi:10.3390/biology10111156)
Supplement: Supplementary file 1 [file biology-10-01156-s001.zip]

Archive with 1 entries (1 files):
- biology-1414663-supplementary.pdf
